# Supplementary material for: Temperature-Sensitive Template for Preparation of ZnO/CeO2 Composite Photocatalytic Materials and Its Catalytic Performance
Source: Molecules. 2024 Jul 30;29(15):3589. doi: 10.3390/molecules29153589 (PMC11313708; doi:10.3390/molecules29153589)
Supplement: Supplementary file 1 [file molecules-29-03589-s001.zip]

Archive with 1 entries (1 files):
- molecules-3104113-supplementary.pdf
